# Supplementary material for: Influence of Insulin Receptor Single Nucleotide Polymorphisms on Glycaemic Control and Formation of Anti-Insulin Antibodies in Diabetes Mellitus
Source: Int J Mol Sci. 2022 Jun 9;23(12):6481. doi: 10.3390/ijms23126481 (PMC9223446; doi:10.3390/ijms23126481)
Supplement: Supplementary file 1 [file ijms-23-06481-s001.zip]

Archive with 1 entries (1 files):
- ijms-1754446-supplementary.pdf
